# Supplementary material for: Understanding communication in community engagement for maternal and newborn health programmes in low- and middle-income countries: a realist review
Source: Health Policy Plan. 2023 Aug 31;38(9):1079–98. doi: 10.1093/heapol/czad078 (PMC10566325; doi:10.1093/heapol/czad078)
Supplement: czad078_Supp [file czad078_supp.zip]

Archive with 3 entries (3 files):
- suppl_data/HPP reviewer comments round 2.docx
- suppl_data/RAMESES Publication Standards for Realist Syntheses Adapted Checklist.docx
- suppl_data/RR Supp Files_rev1.docx
